# Supplementary material for: Overpressure Exposure From .50-Caliber Rifle Training Is Associated With Increased Amyloid Beta Peptides in Serum
Source: Front Neurol. 2020 Jul 24;11:620. doi: 10.3389/fneur.2020.00620 (PMC7396645; doi:10.3389/fneur.2020.00620)
Supplement: Supplementary Table 1 — Detailed Characteristics of Study Participants and Study Outcome Metrics.Each participants' age, duration of service, peak overpressure (psi), and cumulative impulse from left shoulder B3 sensors (time and delta), pre-OP and post-OP exposure time-points (time and delta), DANA metrics (milliseconds and delta), individual serum biomarker levels (pg/mL and delta), and transformed symptom survey responses (0 = decrease or no change; +1 = increase) are shown. [file Table_1.XLSX]

## Sheet: Supplementary Table 1
Supplemantary Table 1. Field Metrics, Biomarker Levels, and Self-Reports of Study Participants Before and After Overpressure Exposure
			Weapon Parameters						Overpressure Measurements										DANA Metrics																											Biomarker Concentrations
Participant ID	Age	Duration of Service (years)	Barrel Length (inches)			Shots Fired			Peak Pressure per Incident (psi)					Impulse per Incident (psi X milliseconds)					SRT (milliseconds)									PRT (milliseconds)									GNG (milliseconds)									GFAP (pg/mL)
			Day-1	Day-2	Day-3	Day-1	Day-2	Day-3	Day-1	Day-2	Day-3	Sum	Average	Day-1	Day-2	Day-3	Sum	Average	Day-1			Day-2			Day-3			Day-1			Day-2			Day-3			Day-1			Day-2			Day-3			Day-1			Day-2
																			Pre-Exp	Post-Exp	Delta Exp	Pre-Exp	Post-Exp	Delta Exp	Pre-Exp	Post-Exp	Delta Exp	Pre-Exp	Post-Exp	Delta Exp	Pre-Exp	Post-Exp	Delta Exp	Pre-Exp	Post-Exp	Delta Exp	Pre-Exp	Post-Exp	Delta Exp	Pre-Exp	Post-Exp	Delta Exp	Pre-Exp	Post-Exp	Delta Exp	Pre-Exp	Post-Exp	Delta Exp	Pre-Exp
01	33	11	29	29	29	44	10	16	3.26	3.84	4.83	11.93	3.97667	38.31	21.8	38.87	98.98	32.9933	274.55	254.225	-20.325	261.775	242.875	-18.9	254.725	249.1	-5.625	578.625	550.531	-28.0937	561.25	557.281	-3.9687	514.281	503.688	-10.5938	534.533	524.667	-9.8666	547.467	525.8	-21.6667	514.667	521.467	6.8	49	29.4	-19.6	33.7
03	34	10	29	29	29	40	7	12	3.6	3.78	4.3	11.68	3.89333	36.99	19	21.14	77.13	25.71	307.65	230.075	-77.575	225.1	316.525	91.425	368.125	377.3	9.175	660.781	623.844	-36.9375	649.656	660.688	11.0312	672.969	603.562	-69.4063	1500	574.533	-925.467	622	630.133	8.1334	589.333	636.4	47.0667	63.8	28.2	-35.6	55.9
04	46	19	29	29	29	39	7	13	2.25	2.72	1.52	6.49	2.16333	71.76	19	33.41	124.17	41.39	238.175	259.15	20.975	341.425	215.35	-126.075	328.375	300.3	-28.075	679.188	639.344	-39.8437	659.875	688.562	28.6875	617.781	632.531	14.75	664	577.933	-86.0666	666.333	581.267	-85.0666	576.067	707.733	131.667	64.8	54.8	-10	42.4
06	50	22	26	26	29	44	7	15	3.97	3.78	2.68	10.43	3.47667	48.84	19	6.6	74.44	24.8133	277.275	262.275	-15	305.825	367.95	62.125	264.3	274.625	10.325	684.312	598.719	-85.5937	663.344	979.188	315.844	675.562	592.344	-83.2187	587.067	575.6	-11.4667	584.867	673.933	89.0668	652.2	638.4	-13.8	77	39.1	-37.9	67.6
07	47	26	29	29	29	42	7	11	2.14	3.78	1.49	7.41	2.47	89.44	40.58	32.71	162.73	54.2433	278.525	307.675	29.15	284.575	303.6	19.025	285.6	305.95	20.35	656.781	601.781	-55	710.375	673.312	-37.0625	543.094	609.5	66.4062	595.467	589.6	-5.8667	604.4	585.6	-18.8	594.8	642.067	47.2667	71.3	51.4	-19.9	56
08	43	18	29	29	29	40	7	13	3.47	4.06	4.18	11.71	3.90333	36.5	16.26	26.44	79.2	26.4	257.275	320.225	62.95	264.175	306.075	41.9	268.775	267.825	-0.95	663.969	664.531	0.5625	689.219	683.188	-6.0313	624.5	641.688	17.1875	574.8	573.6	-1.2	591.2	590.933	-0.2666	613.333	578	-35.3333	47.9	41.8	-6.1	53.8
09	35	8	20	20	20	39	9	13	3.99	3.78	4.97	12.74	4.24667	30.56	24.43	47.36	102.35	34.1167	234.725	236.675	1.95	337.775	253.4	-84.375	296.1	304.375	8.275	701	654.469	-46.5312	719.281	660.5	-58.7813	678.562	713.562	35	652.467	657.4	4.9333	723.133	698.2	-24.9334	687.467	711.267	23.8	84.7	57.3	-27.4	72
11	43	9	ND	ND	ND	28	ND	22	6.49	ND	6.9	13.39	6.695	14.37	ND	59.49	73.86	36.93	242.025	210.9	-31.125	214.4	216.925	2.525	215.425	212.225	-3.2	546.594	548	1.4062	584.062	526.125	-57.9375	540.906	518.812	-22.0938	537.867	519.267	-18.5999	555.667	503.533	-52.1334	494.133	506.867	12.7334	106	93.4	-12.6	108
12	37	12	20	20	20	24	ND	14	4.69	ND	5.15	9.84	4.92	30.03	ND	36.64	66.67	33.335	233.4	260.35	26.95	301.7	307.175	5.475	311.425	269.125	-42.3	602.312	556.625	-45.6875	672.312	652.562	-19.75	566.625	579.594	12.9688	566.867	560.2	-6.6666	610.733	545.067	-65.6666	591	566.333	-24.6667	137	73	-64	141
14	52	10	29	29	29	35	4	8	3.18	3.78	4.84	11.8	3.93333	36.52	10.86	21.36	68.74	22.9133	327.9	356.3	28.4	356.3	268.625	-87.675	287.65	289.975	2.325	821.719	725	-96.7188	746.844	648.75	-98.0938	665.969	623.219	-42.75	789.733	649.2	-140.533	636.867	523.333	-113.533	611.4	530.933	-80.4666	139	82.8	-56.2	94.8
16	46	19	29	29	29	28	4	12	4.02	3.78	5.34	13.14	4.38	16.42	10.86	33.26	60.54	20.18	222.6	245.825	23.225	261.325	213.425	-47.9	238.425	228.875	-9.55	616.594	568.125	-48.4688	723.688	646.25	-77.4375	595.688	578.531	-17.1562	587.333	541.4	-45.9333	558.6	555	-3.6	543.8	548.8	5	198	166	-32	150
17	45	15	29	29	29	40	7	13	3.4	4.77	3.47	11.64	3.88	35.97	13.7	24.02	73.69	24.5633	255.5	253	-2.5	268.15	362.8	94.65	288.275	271.075	-17.2	592.844	597.625	4.7812	640.219	686.438	46.2187	613.094	620.656	7.5625	691.267	537.467	-153.8	609.867	594.267	-15.5999	606.067	616.8	10.7333	70.9	64.3	-6.6	96.7
18	36	8	29	29	29	42	10	11	4.66	3.96	5.65	14.27	4.75667	47.96	15.28	29.3	92.54	30.8467	319.7	314.725	-4.975	356.975	454.5	97.525	337.45	332.25	-5.2	853.281	709.219	-144.062	698.844	757.906	59.0625	667.625	719.031	51.4063	588.333	610.2	21.8667	599.533	638.067	38.5334	634.133	679.733	45.5999	102	58.3	-43.7	91.8
19	42	12	20	20	20	46	8	17	4.88	4.01	6.66	15.55	5.18333	43.88	16.64	55.16	115.68	38.56	353.6	320.075	-33.525	348.3	351.5	3.2	332.15	309.975	-22.175	650.156	668.656	18.5	612.969	660.844	47.875	657.75	611.75	-46	604.2	574.133	-30.0666	660.133	590.333	-69.8001	623.733	616.467	-7.2666	150	102	-48	117
20	46	19	29	29	29	50	10	16	3.96	3.72	5.96	13.64	4.54667	55.73	23.05	45.48	124.26	41.42	308.325	284.725	-23.6	251.525	289.6	38.075	285.65	265.3	-20.35	568.625	525.625	-43	509.844	503.344	-6.5	552.781	548.438	-4.3438	569.067	499.8	-69.2667	493.667	555.533	61.8666	588.8	593.133	4.3334	148	110	-38	175
[truncated: 146 more columns]
