# Supplementary material for: Overpressure Exposure From .50-Caliber Rifle Training Is Associated With Increased Amyloid Beta Peptides in Serum
Source: Front Neurol. 2020 Jul 24;11:620. doi: 10.3389/fneur.2020.00620 (PMC7396645; doi:10.3389/fneur.2020.00620)
Supplement: Supplementary Table 2 — Variation in Biomarker Analysis. (A) Assay limits are shown as provided by the manufacturer. (B) The coefficient of variation (CV %) in the biomarker assays is shown for internal quality controls (QC1 and QC2), the expected concentration is provided by Quanterix per assay lot. (C) Daily coefficient of variation of biomarker concentrations among study participants. [file Table_2.XLSX]

## Sheet: Supplemantary Table 2
Supplemantary Table 2. Variation in Biomarker Assays
A. Assay Detection Limits and Dynamic Range
Biomarker	LLoQ (pg/mL)	LoD (pg/mL)	Dynamic Range in Serum (pg/mL)
Tau	0.063	0.019	0–400
Aβ42	0.142	0.045	0–240
Aβ40	0.675	0.196	0–560
NF-L	0.241	0.104	0-2000
GFAP	0.467	0.221	0-4000
UCH-L1	5.45	1.74	0-40
B. Assay Batch Coefficient of Variation of Biomarker Concentrations Among Internal Quality Controls
			QC1					QC2
Biomarker	Batch Date	Subjects Tested	Expected Concentration	Observed Concentration Mean	SD of Duplicate Measurement	% CV of Duplicate Measurement	% Error Concentration	Expected Concentration	Observed Concentration Mean	SD of Duplicate Measurement	% CV of Duplicate Measurement	% Error Concentration
Tau	2017-11-16	01 to 07	1.19	1.04	0.074	0.071	12.605	112	109	5.699	0.052	2.67857
	2017-12-19	07 to 11	1.12	0.975	0.08	0.082	12.9464	142	124	8.407	0.068	12.6761
	2018-02-01	12 to 17	1.28	1.2	0.201	0.168	6.25	157	176	27.57	0.156	12.1019
	2018-05-03	18 to 21	1.29	1.28	0.768	0.6	0.775194	85.5	96	1.667	0.017	12.2807
Aβ-42	2017-11-16	01 to 07	5.12	4.65	0.396	0.085	9.17969	75.4	68.9	2.21	0.033	8.62069
	2017-12-19	07 to 11	5.22	4.74	1.283	0.271	9.1954	81.4	78.9	5.682	0.072	3.07125
	2018-02-01	12 to 17	5.59	5.67	0.147	0.026	1.43113	84.2	92.7	12.894	0.139	10.095
	2018-05-03	18 to 21	4.35	3.99	0	0	8.27586	107	116	1.63	0.014	8.41121
Aβ-40	2017-11-16	01 to 07	27.9	24.4	0.798	0.033	12.5448	148	137	2.37	0.017	7.43243
	2017-12-19	07 to 11	25.1	21.4	4.521	0.211	14.741	152	150	12.151	0.081	1.31579
	2018-02-01	12 to 17	26.4	23.7	0.199	0.008	10.2273	145	158	21.997	0.139	8.96552
	2018-05-03	18 to 21	15.8	13.8	6.862	0.495	12.6582	286	317	1.402	0.004	10.8392
NfL	2017-11-21	01 to 07	4.16	3.57	0.648	0.181	14.1827	346	340	28.423	0.084	1.7341
	2018-04-03	07 to 21	6.36	5.7	0.293	0.051	10.3774	414	379	25.258	0.067	8.45411
GFAP	2017-11-21	01 to 07	20.9	19	0.435	0.023	9.09091	912	821	48.051	0.059	9.97807
	2018-04-03	07 to 21	19.9	18.9	0.981	0.052	5.02513	802	818	68.423	0.084	1.99501
UCH-L1	2017-11-21	01 to 07	91.2	93.43	3.284	0.035	2.44518	7734	7035	88.517	0.013	9.03801
	2018-04-03	07 to 21	140	130.9	9.911	0.076	6.5	11646	10670	435.562	0.041	8.38056
C. Daily Coefficient of Variation of Biomarker Concentrations Among Study Participants
	Day 1		Day 2		Day 3
Biomarker	Pre-OP	Post-OP	Pre-OP	Post-OP	Pre-OP	Post-OP
Tau	130.5%	140.6%	115.7%	121.1%	129.8%	116.0%
Aβ-42	38.23%	26.98%	67.12%	23.09%	37.63%	24.77%
Aβ-40	28.67%	25.93%	31.44%	24.05%	14.58%	20.98%
NfL	23.55%	29.16%	29.64%	24.57%	24.27%	27.46%
GFAP	44.15%	52.00%	46.23%	42.86%	38.72%	40.34%
UCH-L1	97.18%	85.15%	98.67%	94.64%	99.96%	96.33%
